# Supplementary material for: Prebiotic Inulin Supplementation and Peripheral Insulin Sensitivity in adults at Elevated Risk for Type 2 Diabetes: A Pilot Randomized Controlled Trial
Source: Nutrients. 2021 Sep 17;13(9):3235. doi: 10.3390/nu13093235 (PMC8471706; doi:10.3390/nu13093235)
Supplement: Supplementary file 1 [file nutrients-13-03235-s001.zip]

Archive with 1 entries (1 files):
- nutrients-1326331-supplementary.pdf
